# Supplementary material for: Divergent and Compensatory Effects of BMP2 and BMP4 on the VSMC Phenotype and BMP4’s Role in Thoracic Aortic Aneurysm Development
Source: Cells. 2024 Apr 24;13(9):735. doi: 10.3390/cells13090735 (PMC11083443; doi:10.3390/cells13090735)
Supplement: Supplementary file 1 [file cells-13-00735-s001.zip]

Archive with 1 entries (1 files):
- cells-2975109-supplementary.pdf
